# Supplementary material for: Effectiveness and user experiences of a valgus brace in patients with knee osteoarthritis: A mixed-method randomised controlled trial
Source: PLoS One. 2025 Sep 4;20(9):e0330157. doi: 10.1371/journal.pone.0330157 (PMC12410808; doi:10.1371/journal.pone.0330157)
Supplement: S1 File — Tab 1) Individual outcome data. Tab 2) Mixed model results. (XLSX) [file pone.0330157.s001.xlsx]

## Sheet: Title Page
					de Jong LD, van der Zwaard BC, van Blommenstein MYH, van Loon CJM
					Effectiveness and user experiences of a valgus brace in patients with knee osteoarthritis:
					A mixed-method randomised controlled trial.
					Supporting Information File 1: quantitative data
					Tab 1) Individual outcome data
					Tab 2) Mixed model results

## Sheet: 1) Individual outcome data
	Knee pain intensity at rest				Knee pain intensity after the 6-Minute Walk Test				6-Minute Walk Test				Short Form-12				WOMAC				Satisfaction with the brace			Analgesics used during the study?				Analgesic use				Intra-articular injections received during the study?				Use of PT exercises for the knee/leg during the study?				Use of PT exercises for the knee/leg
	Visual Analogue Scale (0-10 cm)				Visual Analogue Scale (0-10 cm)				Walking distance (meters)				sum score (12 to 47)				sum score (0 to 96)				Visual Analogue Scale (0-10 cm)			0 = no, 1 = yes				Total amount ingested per period				0 = no, 1 = yes				0 = no, 1 = yes				Total number of minutes
Group	Baseline	Week 2	Month 3	Month 6	Baseline	Week 2	Month 3	Month 6	Baseline	Week 2	Month 3	Month 6	Baseline	Week 2	Month 3	Months 6	Baseline	Week 2	Month 3	Month 6	Week 2	Month 3	Month 6	At any time during the study				Baseline	Week 2	Month 3	Month 6	At any time during the study				At any time during the study				Month 6
Intervention (brace)	2.6		0.1	1.6	5.1		0.4	1.6	550		615		31		32	32	34		9	33		8.9	4.7	1				0	1	3	0					0				0
Intervention (brace)	1.2	0.5	0	0	8.5	1.8	0	0	625	750	575	600	30	33	29	32	26	23.13	6	2	9.3	10	10	1				2	1	0	0					0				0
Intervention (brace)	8.2	10			8.4	10			525	525			33	32			54.38	48			0.5							0
Intervention (brace)	0.4	0.8	6.6		4.8	6.7	7.5		630	650	550		30	32	35	31	37	16	50	34	8.3	6	5.4	1				0	0.14	0	0	0	0	0	0	0				0
Intervention (brace)	1.3	1.5	0.1	0	5.4	4.7	5	0.2	550	565	550	612.5	30	28	31	32	15	11.38	4	6	8.4	8.7	10					0
Intervention (brace)	3.9	2.5	1	1.4	6	5	1	2	550	525	575	550	30	31	28	28.6	31.19	18.74	14.69	22	8	9.5	9.2	0				0	0	0	0	0	0	0	0	0				0
Intervention (brace)	2.3	0.5	0.4	0.2	2.3	1	0.6	0.2	375	487.5	500	500	28	31	30	31	42	24	8	2	9.2	0.2	9.8	0				0	0	0	0					0				0
Intervention (brace)	1.1	1.4	1.4	2.5	3.7	6	4	6.5	462.5	480	500	494	27	26	27	26	69	54	64	77	0.7	1.2	0.9	1				0	0	0	1					0				0
Intervention (brace)	3.4	1.6	0.6		7	3.5			375	425	450		30	31	26		68	56.44	40.88		8.3	4.5						4
Intervention (brace)	6		4.8	4.2	7.8		8.4	8.4	625		733.5	760	34		33	30	44		30	32		4.7	7.2	1				0	0	0	5.4	0	0	0	0	0				0
Intervention (brace)	5.5	3.5			6.2	4.5			525	525			34	34			22	14			7.1							0								0				0
Intervention (brace)	0.3	7.8	0.4	0.4	8.1	8.3	1.3	1	475	512.5	516.5	512.5	28	30	30	29	47	46	18	24	5.1	2.1	0.3	1				2	3	9	0	0	0	0	0	1				775	775	775	775
Intervention (brace)	0.9	6.4	1.3	8.2	7.7	2	1.1	8.5	375	500	425	475	30	28	31	33	61	24	26	37	5.4	6.6	1	1				0	0	0.28	0					0				0
Intervention (brace)	0.5	3.3	0.4	0.2	3.8	4	1.9	0.3	575	487.5	600	587.5	32	33	33	32	29	11	5	4	9.1	8	9.2	1				1	0.29	2	0					0				0
Intervention (brace)	1.5	6.8	6.6	2.8	6.7	7.9	8	4.5	350	375	387.5	375	29	29	26	30	59	51.26	57.94	49.06	3.1	3.7	7	1				0	0	0	0.14					1				420	420	420	420
Intervention (brace)	0.4	7.5	1.3		7	7	7.2		450	250	425		30	29	29		51	49.88	77.25		1.6	1.3		1				2	7	13.39						1				20	20	20	20
Intervention (brace)	1.1	5.1	2.8	0.3	7	7.2	6.4	0.5	537.5	550	537.5	575	29	30		32	24.71	25		13	5	8	8.7	1				1	2.43	1.29	11.5	0	0	0	0	0				0
Intervention (brace)	0.4	0.1	0	0.1	2.6	0.2	0	0.2	437.5	475	500	500	30	30	29	27	30	13	15.69	12.44	9.8	5.3	10	1				0	0	5	0	0	0	0	0	0				0
Intervention (brace)	7		2.8	5.6	8.7		6.8	8.2	437.5		487.5	487.5	32	31	28	32	57	57.38	40.75	58.38	0.4	5.9	5.2	1				16	9	43	49	0	0	0	0	0				0
Intervention (brace)	6.2	4	3.5	3.9	6.7	1.8	2.2	4.7	500	525	575	550	29	27	26	30	45	37	24	40	4.7	5.7	4.2	1				2	0.57	0	0	0	0	0	0
Intervention (brace)	6.8	6	2.4	4.7	6.3	5.7	3.8	3.2	400	475	475	450	31	29	29	33	44.65	40.44	39.38	51.81	5.2	6.6	3	1				2	12	52	78	0	0	0	0	1				850	850	850	850
Intervention (brace)	5.2	7.5	0.8	0.4	4.8	6.3	0	0.1	425	450	500	487.5	34		36	35	50		11	7	1.9	8.6	9.4	1				4	12	68	28	0	0	0	0	1				120	120	120	120
Intervention (brace)	6.2	6.9	6.5		8		5.2		425	487.5	462.5		29		33		54.88		48		3.8	7.3		1				6	7	3.44	0	1	1	1	1	1				1070	1070	1070	1070
Intervention (brace)	0	0.2	1.4	0.4	0.1	0.3	0.3	0.2	525	537.5	533	550	31	29	29	31	7	4	12	9	9.6	8.8	9.6	0				0	0	0	0	0	0	0	0	0				0
Intervention (brace)	2.8	0	4.6	3.1	5.7		7	6.4	550		537.5	600	31	33	31	30	33	20	33.19	27	5.6	5.7	6.7	1				0	0	4	0	0	0	0	0	0				0
Intervention (brace)	0.7	0.9	0.1		6.4	3.2	0.1		550	575	650		33	34	31		29	19	2		0.1	0.7		0				0	0							0				0
Intervention (brace)	4	5.4			6.6	7.5			600	575			29	30	29		58	52	57		4.4	1						0
Intervention (brace)	3.1	4.4	0.9	4.5	7.6	7.5	4.5	4.6	425	437.5	437.5	425	32	28	28	30	37	32	30	29	7.7	6.2	6.3	1				0	2	9.5	2	0	0	0	0	0				0
Intervention (brace)	7.6	3.9	8.8		5.8	6.7			437.5	400			29	31	32		54.94	61	69		7.4	3.1						0
Intervention (brace)	8.2	7.8	6.7	5.2	8.9	8.5	7.2	6.9	425	425	450	450	34	34	33	31	75	49	49	53	8	8.9		1				1	2	33	17	0	0	0	0	0				0
	n = 30	n = 27	n = 27	n = 21	n = 30	n = 25	n = 25	n = 21	n = 30	n = 26	n = 26	n = 20	n = 30	n = 26	n = 27	n = 22	n = 30	n = 26	n = 27	n = 22	n = 28	n = 28	n = 21		n = 24			n = 30	n = 24	n = 23	n = 22		n = 15				n = 24				n = 24
Control (wait list)	6.7	6.6	7.8	1.7	4.5	8.3	1.3	1.1	362.5	500	525	525	33	28	30	31	55	59.31	51.06	8				1				2	4	24.57	38					1				90	90	90	90
Control (wait list)	0	0.2	1.4	1.3	0.2	0.8	3.3	3	600	575	575	587.5	31	29	31	32	7	5	29.19	28				0				0	0	0	0					0				0
Control (wait list)	8.6	5	8.7		9.7	8.2	8.7		425	425	387.5		31	30	32		65.94	47	67.75									4
Control (wait list)	5.2	4	2.2	7.3	7.8	6.5	4.6	9		475	475	387.5	30	27	31	29	53	45.6		55				1				4	8	14	34					1				40	40	40	40
Control (wait list)	5.2	6.3	4	6.2	6.2	8.6	7.1	7.2	450	475	462.5	562.5	30	30	29	30	58	25	34	40				0				0	0	0	0					0				0
Control (wait list)	5.8	6.2	4.4	6.2	7.9	7.9	5.9	7.4	537.5	512.5	512.5	487.5	27	30	30	29	56.18	35	39.34	47				1				5	9.5	56.5	92.95	0	0	0	0	0				0
Control (wait list)	5.4	7.7	2.2	0.3	9	9.6	8	7.9	450	400	525	450	33	27	31	31	69	75.06	46.74	45.6				1				5	9	60	68	0	0	0	0	0				0
Control (wait list)	2.4	1.7	1.5	1.3	2.6	2	1.8	1.3	500	425	487.5	450	32	32	31	31	29.24	24.6	21	36				1				0	0	2.68	2.45	0	0	0	0	0				0
Control (wait list)	6.9	6.6	4.7	0.5	7.8	8.2	6.9	0.7	525	575	475	600	29	28	31	32	40	43.63	34	8.75				1				6	13.5	55	51.5					1				395	395	395	395
Control (wait list)	3.7	3.5	3	2.3	4.6	6.6	5.1	2.1	400	412.5	375	475	32	30	27	31	52	48	33	14				1				3	8	38	46					1				150	150	150	150
Control (wait list)	1.1	2.7	7.7		5.7	4.6	8.6		437.5	500	425		29	28	28	31	59	30.75		58.79								0
Control (wait list)	4.4	4.8	4.2	6.2	6.3	6.9	5.8	7.1	337.5	350	375	362.5	27	31	32	28	59	66	61.56	61.56		N/A		1				0	2	29	5	0	0	0	0	0				0
Control (wait list)	4	2.4	2.5	2.1	3.1	4.2	3.1	1.1	437.5	425	500	512.5	30	29	34	32	36.88		23.88					1				0	10	40	9	0	0	0	0	1				530	530	530	530
Control (wait list)	3		5	6	5.4		6.7	7.5	425		437.5	475	31	32	29	29	29.48		34.66	51.06				1				1	5	14.35	8.13	0	0	0	0	0				0
Control (wait list)	0		2	4	4.7		5.5	5	475		425	400	32		31	31	14		32	31				1				2	5	36	46	0	0	0	0	0				0
Control (wait list)	4.2		3.8	7.1	6.8		3.8	9.2	575		625	600	34	29	34	27	59.06	51.25	59	46								1
Control (wait list)	3.1	0.3	0.6	2.3	6.7	0	0	3	500		587.5	575	30	30	29	31	55	8	13	15				1				4	37	53	0	0	0	0	0	0				0
Control (wait list)	2.5	2.2	2	1.9	5.2	3.3	2.5	3.1	375	450	525	525	25	30	27	28	45	26	32	34				1				1	8.79	43	0	1	1	1	1	0				0
Control (wait list)	7	8.8	10	9.8	8	9		9.8	300	50		37.5	29	29	30	29	85.76	82	96	81				1				0	4.5	5.07	7.89	0	0	0	0	1				1440	1440	1440	1440
Control (wait list)	1.2	4.4	3.1	3.3	4	7	5	4.9	500	525	500	537.5	32	30	30	32	55	44	44	48				0				0	0	0	0	0	0	0	0	1				185	185	185	185
Control (wait list)	5.8	7.3	6.8	7.3	7.2	8.3	8.3	8.5	510	575	625	537.5	30	35	31	33	42.71	26	45	51				1				0	0	7	44	0	0	0	0	0				0
Control (wait list)	9.2	2	5	6.9	8.9	1.7	4.6	6.6	525	550	537.5	550	32	30	29	30		20	42	36				1				6	6	30	36	0	0	0	0	0				0
Control (wait list)	6.4	7.1	6.7	6.9	6.9	7.3	7.7	8.3	512.5	550	575	600	29	30	28	29	32.18	25.13	33.31	36.5				1				0	0	0	6	0	0	0	0	0				0
Control (wait list)	3.3	1.9	0.8	0.4	3.7	3.7	1.9	1	537.5	587.5	637.5	600	29		31	31	43.82	30.19	16.63	6				0				0	0	0	0					1				780	780	780	780
Control (wait list)	1.3				5.5				400				30				48											10
	n = 25	n = 21	n = 24	n = 22	n = 25	n = 21	n = 23	n = 22	n = 24	n = 20	n = 23	n = 22	n = 30	n = 22	n = 24	n = 23	n = 24	n = 21	n = 22	n = 22					n = 21				n = 21	n = 21	n = 21		n = 14				n = 21				n = 21
Missing data point

## Sheet: 2) Mixed model results
		B	95% CI	p-value	Interpretation
Knee pain intensity (VAS) at rest	Group (Brace intervention group vs. Waitlist control group)	-0.38	(-2.02 to 1.27)	0.651
	Time (compared to baseline for each consecutive timepoint)	-0.04	(-0.39 to 0.31)	0.827
	Group * Time ((Brace intervention group vs. Waitlist control group for each consecutive timepoint)	-0.27	(-0.76 to 0.22)	0.278	The average difference of 0.81 cm (95% CI –2.28 to 0.23) between the groups at 6 months was statistically not significant. This means that using the brace for 6 months had no effect on knee pain intensity at rest.
Knee pain intensity (VAS) after the 6-Minute Walk Test	Group	0.86	(-0.78 to 2.51)	0.302
	Time	-0.25	(-0.60 to 0.09)	0.148
	Group * Time	-0.71	(-1.19 to -0.23)	0.004	The average difference of 2.13 cm (95% CI –3.57 to –0.69) between the groups at 6 months was statistically significant. This means that knee pain intensity after the 6-Minute Walk Test decreased significantly more for the participants in the Brace intervention group.
6-Minute Walk Test	Group	25.9	(-27.9 to 79.6)	0.343
	Time	9.6	(1.5 to 17.8)	0.021	Over (six months) time, both groups significantly increased their walking distance covered during the 6-Minute Walk Test.
	Group * Time	4.2	(-7.2 to 15.6)	0.471
Short Form-12	Group	0.54	(-0.75 to 1.83)	0.413
	Time	0.06	(-0.25 to 0.36)	0.715	Over (six months) time, there was a negligible and non-significant change in Short Form-12 scores. This suggests that generic health status did not change among participants in both groups.
	Group * Time	-0.04	(-0.46 to 0.38)	0.846
WOMAC	Group	-3.24	(-14.43 to 7.96)	0.569
	Time	-2.53	(-4.60 to -0.45)	0.017	Over (six months) time, both groups significantly decreased their WOMAC total scores. This suggests that participants from both groups improved in terms of knee pain during five activities, perceived knee stiffness and limitations in knee physical functioning.
	Group * Time	-1.52	(-4.38 to 1.35)	0.297
